# Supplementary material for: Halloysite Nanotube-Based Delivery of Pyrazolo[3,4-d]pyrimidine Derivatives for Prostate and Bladder Cancer Treatment
Source: Pharmaceutics. 2024 Nov 9;16(11):1428. doi: 10.3390/pharmaceutics16111428 (PMC11597611; doi:10.3390/pharmaceutics16111428)
Supplement: Supplementary file 1 [file pharmaceutics-16-01428-s001.zip]

Archive with 1 entries (1 files):
- pharmaceutics-3209074-supplementary.pdf
